# Supplementary material for: Chaotic Mountain Gazelle Optimizer Improved by Multiple Oppositional-Based Learning Variants for Theoretical Thermal Design Optimization of Heat Exchangers Using Nanofluids
Source: Biomimetics (Basel). 2025 Jul 10;10(7):454. doi: 10.3390/biomimetics10070454 (PMC12292330; doi:10.3390/biomimetics10070454)
Supplement: Supplementary file 1 [file biomimetics-10-00454-s001.zip]

Archive with 7 entries (7 files):
- AFDP.m
- boundary.m
- DiversityPop.m
- HOBL.m
- ISSM_RNG.m
- LHS_Logistic.m
- QDOPP_AFDP.m
