# Supplementary material for: Chaotic Mountain Gazelle Optimizer Improved by Multiple Oppositional-Based Learning Variants for Theoretical Thermal Design Optimization of Heat Exchangers Using Nanofluids
Source: Biomimetics (Basel). 2025 Jul 10;10(7):454. doi: 10.3390/biomimetics10070454 (PMC12292330; doi:10.3390/biomimetics10070454)
Supplement: Supplementary file 1 [file biomimetics-10-00454-s001.zip › AFDP.m]

function [X] = AFDP(X,fobj)
         
         [N,D]=size(X);
         fitness=zeros(1,N);
         epsilon = 1e-6;    % Small constant for numerical stability

 
         S = ones(2,1);   % Start with equal scores
        
        for i=1:N
            fitness(i)=fobj(X(i,:));
        end
        [f_best, ~] = min(fitness);
         
        
        
        % Compute normalized fitness gap for each candidate:
        % delta(i) = (f(x_i)-f_best)/ (max(|f(x_i)|,|f_best|)+epsilon)
        delta = (fitness - f_best) ./ (max(abs(fitness), abs(f_best)) + epsilon);
        
        % Compute population diversity as the average pairwise Euclidean distance
        D_pop = DiversityPop(X);
        
        % Compute adaptive perturbation scale for each candidate:
        % Scale is defined as sigma(i) = delta(i) * D_pop.
        sigma = delta * D_pop;  % vector of scales (size N x 1)
        
        % Create a new population container
        X_new = X;
        improvement = zeros(1, N);
        
        % For each candidate solution, choose an operator adaptively and perturb
        for i = 1:N
            % Compute operator selection probabilities from current scores:
            p = S / sum(S);  % p(1): probability of Gaussian; p(2): Cauchy
            
            % Randomly select operator according to p:
            if rand < p(1)
                op = 1;  % Gaussian perturbation
                g = randn(1, D);
            else
                op = 2;  % Cauchy perturbation; using t-distribution with df=1
                g = trnd(1, 1, D);
            end
            
            % Compute the candidate perturbation:
            delta_x = sigma(i) * g;
            x_new = X(i, :) + delta_x;
            
            % Evaluate new candidate fitness
            f_new = fobj(x_new);
            
            % Accept new candidate if improvement is observed
            if f_new < fitness(i)
                X_new(i, :) = x_new;
                improvement(i) = fitness(i) - f_new;
                % Update operator score: add the improvement (no constant weight)
                S(op) = S(op) + improvement(i);
            else
                % Penalize the operator slightly if no improvement occurs
                S(op) = S(op) * 0.99;
            end
        end
        
        % Update population for next iteration
        X = X_new;
 
 
end

 
