# Supplementary material for: Chaotic Mountain Gazelle Optimizer Improved by Multiple Oppositional-Based Learning Variants for Theoretical Thermal Design Optimization of Heat Exchangers Using Nanofluids
Source: Biomimetics (Basel). 2025 Jul 10;10(7):454. doi: 10.3390/biomimetics10070454 (PMC12292330; doi:10.3390/biomimetics10070454)
Supplement: Supplementary file 1 [file biomimetics-10-00454-s001.zip › boundary.m]

function XX = boundary (XX, lower,upper)
[N,D]=size(XX);
  for i=1:N
    for j=1:D
      if ((XX(i,j)<lower(j))||(XX(i,j)>upper(j)))
        XX(i,j)=lower(j)+(upper(j)-lower(j))*rand;
      end
    end
  end
end
