# Supplementary material for: Chaotic Mountain Gazelle Optimizer Improved by Multiple Oppositional-Based Learning Variants for Theoretical Thermal Design Optimization of Heat Exchangers Using Nanofluids
Source: Biomimetics (Basel). 2025 Jul 10;10(7):454. doi: 10.3390/biomimetics10070454 (PMC12292330; doi:10.3390/biomimetics10070454)
Supplement: Supplementary file 1 [file biomimetics-10-00454-s001.zip › DiversityPop.m]

function [sum2] = DiversityPop(X)
[N,D]=size(X);
XMEAN=mean(X);

sum2=0;
for j=1:D
    sum1=0;
    for i=1:N
        sum1 = sum1 + (X(i,j)-XMEAN(j))*(X(i,j)-XMEAN(j));
    end
    sN=sum1/N;
    sum2 = sum2+sN;
end
sum2=sum2/D;

end
