# Supplementary material for: Chaotic Mountain Gazelle Optimizer Improved by Multiple Oppositional-Based Learning Variants for Theoretical Thermal Design Optimization of Heat Exchangers Using Nanofluids
Source: Biomimetics (Basel). 2025 Jul 10;10(7):454. doi: 10.3390/biomimetics10070454 (PMC12292330; doi:10.3390/biomimetics10070454)
Supplement: Supplementary file 1 [file biomimetics-10-00454-s001.zip › HOBL.m]

function [XALL,CHX1,CHX2,CHX3,CHX4,CHX5,CHX6] = HOBL(X,Lower,Upper,iter,CHX1,CHX2,CHX3,CHX4,CHX5,CHX6)
[N,D]=size(X);
C=zeros(D);
XOP=zeros(N,D);
XQOBL=zeros(N,D);
XDOPP=zeros(N,D);
CHX1=Chebychev(CHX1,N,D,iter);
CHX2=Chebychev(CHX2,N,D,iter);
CHX3=Chebychev(CHX3,N,D,iter);
CHX4=Chebychev(CHX4,N,D,iter);
CHX5=Chebychev(CHX5,N,D,iter);
CHX6=Chebychev(CHX6,N,D,iter);

for i=1:N
    for j=1:D
        XOP(i,j)=Lower(j)+Upper(j)-X(i,j);
        C(j)=(Lower(j)+Upper(j));
        if X(i,j)<C(j)
            XQOBL(i,j)=C(j)+(XOP(i,j)-C(j))*sin(CHX1(i,j));
            XDOPP(i,j)=X(i,j)+sin(CHX2(i,j))*(CHX3(i,j)*XQOBL(i,j)-X(i,j));
        else
            XQOBL(i,j)=XOP(i,j)+cos(CHX4(i,j))*(C(j)-XOP(i,j));
            XDOPP(i,j)=XQOBL(i,j)+cos(CHX5(i,j))*(CHX6(i,j)*X(i,j)-XQOBL(i,j));
        end
    end
end

XALL=[XQOBL;XDOPP];

XALL=boundary(XALL, Lower,Upper);

end

function CHX=Chebychev(CHX,N,D,iter)
   
for i=1:N
    for j=1:D
       CHX(i,j)=cos((iter+1)*acos(CHX(i,j)*pi/180));
    end
end

 
end
