# Supplementary material for: Chaotic Mountain Gazelle Optimizer Improved by Multiple Oppositional-Based Learning Variants for Theoretical Thermal Design Optimization of Heat Exchangers Using Nanofluids
Source: Biomimetics (Basel). 2025 Jul 10;10(7):454. doi: 10.3390/biomimetics10070454 (PMC12292330; doi:10.3390/biomimetics10070454)
Supplement: Supplementary file 1 [file biomimetics-10-00454-s001.zip › ISSM_RNG.m]

function rand_seq = ISSM_RNG(n)
% ISSM_RNG generates a bounded chaotic sequence using trigonometric spiral dynamics.
%
% Inputs:
%   n  - number of random numbers to generate
%   r0 - initial seed r_0 ? (0, 1)
%   r1 - initial seed r_1 ? (0, 1)
%   A-G - control parameters governing chaotic behavior
%
% Output:
%   rand_seq - generated random sequence in [0,1]
    r0=rand;r1=rand;
    A=2;B=1.5;C=3;D=2.2;E=1.8;F=2.6;G=1.9;
    rand_seq = zeros(1, n);
    rand_seq(1) = r0;
    rand_seq(2) = r1;

    for i = 3:n
        rn   = rand_seq(i-1);
        rnm1 = rand_seq(i-2);
        
        value = sin(A * rn) ...
              + B * cos(C * rn^2) ...
              + D * sin(E * rnm1) ...
              + F * cos(G * rn * rnm1) ...
              + 1 / (1 + rn^2);
        
        rand_seq(i) = mod(abs(value), 1);  % Keep in [0,1]
    end
end
