# Supplementary material for: Chaotic Mountain Gazelle Optimizer Improved by Multiple Oppositional-Based Learning Variants for Theoretical Thermal Design Optimization of Heat Exchangers Using Nanofluids
Source: Biomimetics (Basel). 2025 Jul 10;10(7):454. doi: 10.3390/biomimetics10070454 (PMC12292330; doi:10.3390/biomimetics10070454)
Supplement: Supplementary file 1 [file biomimetics-10-00454-s001.zip › LHS_Logistic.m]

function X = LHS_Logistic(N, D, Lower, Upper)
    % Latin HypercUppere Sampling with Logistic Map Chaotic Sequences
    % Inputs:
    %   N  - number of samples
    %   D  - number of variables
    %   Lower - lower bounds (1 x D)
    %   Upper - upper bounds (1 x D)
    % Output:
    %   X  - N x D population matrix

    % Initialize chaotic sequence
    r = 4;                % logistic map parameter (full chaos)
    x0 = 0.7;             % initial seed (avoid 0 and 1)
    chaos = zeros(N, D);  % chaotic numbers
    
    % Generate chaotic sequences for each dimension
    for j = 1:D
        x = x0 + 1e-4 * rand(); % slight randomness to seed
        for k = 1:N
            x = r * x * (1 - x);
            chaos(k, j) = x;
        end
    end

    % Stratified sampling
    S = zeros(N, D);
    for j = 1:D
        idx = randperm(N); % permutation
        for k = 1:N
            S(k, j) = (idx(k) - 1 + chaos(k, j)) / N;
        end
    end

    % Scale to problem bounds
    X = repmat(Lower, N, 1) + S .* repmat((Upper - Lower), N, 1);
end
