# Supplementary material for: Chaotic Mountain Gazelle Optimizer Improved by Multiple Oppositional-Based Learning Variants for Theoretical Thermal Design Optimization of Heat Exchangers Using Nanofluids
Source: Biomimetics (Basel). 2025 Jul 10;10(7):454. doi: 10.3390/biomimetics10070454 (PMC12292330; doi:10.3390/biomimetics10070454)
Supplement: Supplementary file 1 [file biomimetics-10-00454-s001.zip › QDOPP_AFDP.m]

function [XALL2] = QDOPP_AFDP(X,Lower,Upper,fobj)
[N,D]=size(X);
XOP=zeros(N,D);
XQDOPP=zeros(N,D);
XROP=zeros(N,D);
C=zeros(D);
M=N*D;
rand_seq1 = ISSM_RNG(M);SRN1=reshape(rand_seq1,[N,D]);
rand_seq2 = ISSM_RNG(M);SRN2=reshape(rand_seq2,[N,D]);
rand_seq3 = ISSM_RNG(M);SRN3=reshape(rand_seq3,[N,D]);
rand_seq4 = ISSM_RNG(M);SRN4=reshape(rand_seq4,[N,D]);
rand_seq5 = ISSM_RNG(M);SRN5=reshape(rand_seq5,[N,D]);
 

for i=1:N
   for j=1:D
       XOP(i,j)=Lower(j)+Upper(j)-X(i,j);
       C(j)=0.5*(Lower(j)+Upper(j));
       if X(i,j)<C(j)
          XQDOPP(i,j)=X(i,j)+SRN1(i,j)*(SRN2(i,j)*XOP(i,j)-X(i,j));
       else
          XROP(i,j)=SRN3(i,j)*XOP(i,j);
          XQDOPP(i,j)=XROP(i,j)+SRN4(i,j)*(SRN5(i,j)*X(i,j)-XROP(i,j));
       end
   end
end
[XNEW] = AFDP(X,fobj);
XALL2=[XQDOPP;XNEW];

XALL2=boundary(XALL2, Lower,Upper);

end
